# Supplementary material for: Do running speed and shoe cushioning influence impact loading and tibial shock in basketball players?
Source: PeerJ. 2018 May 11;6:e4753. doi: 10.7717/peerj.4753 (PMC5951143; doi:10.7717/peerj.4753)
Supplement: Supplemental Information 1 [file peerj-06-4753-s001.xlsx]

## Sheet: Subject Info
S_code	Injury Background	Age(ys)	Height(cm)	Weight(kg)	BMI	BB experence(ys)	BB expousure(hrs/week)	foot size_R	foot size_L
s1	No Injury	25	174.5	67.6	22.2001	10	9	9	9.5
s2	No Injury	24	166.5	68.6	24.7455	10	1	8.5	8.5
s3	No Injury	25	176	74	23.8895	4	6	8.8	8.5
s4	No Injury	22	179	65.6	20.4738	9	10	9	9
s5	No Injury	26	180	74	22.8395	6	7	9	9
s6	No Injury	24	174	70	23.1206	8	6	9	9
s7	No Injury	24	185	69	20.1607	7	3	9	9
s8	No Injury	25	175	70	22.8571	8	8	9	9
s9	No Injury	22	185.5	75.6	21.9702	8	7	9	9
s10	No Injury	27	181.2	78.4	23.8781	8	7	9	9
s11	No Injury	26	180	81	25	10	8	9	9
s12	No Injury	31	181	78	23.8088	10	10	9	9
s13	No Injury	25	181	71.2	21.7332	6	8	9	9
s14	No Injury	28	179	90	28.089	4	2	9	9
s15	No Injury	21	181	84	25.6402	8	7	9	9
s16	No Injury	27	172	73.5	24.8445	10	5	9	9
s17	Injured	24	183	81	24.187	12	14	9	9
s18	No Injury	24	178	76	23.9869	10	10	9	9
s19	No Injury	25	184	80	23.6295	8	10	8.5	8.5
s20	No Injury	24	178	65	20.5151	10	7	9	9
						8.3	7.25

## Sheet: RN-FSA
Project Name:	Effects of speed and various cushioning in baskettball shoes on tibial shock during landing and linear running
Data collection Period:	Feb 10 -Feb 20
Testers:	Jaco Liebenberg / Jake Woo / Ivan Wang
Supervisor:	Gilbert Lam
FCA Classification:	Allison &Davies 2014 - (A kinematic method for footstrike pattern detection in barefoot and shod runners)
Heel Strike:	FSA > 8.0˚
Mid-Foot Strike	1.6 ˚<FSA < 8.0˚
Fore-Foot Strike:	FSA < 1.6 ˚
	Trial	Subject 1	Subject 2	Subject 3	Subject 4	Subject 5	Subject 6	Subject 7	Subject8	Subject 9	Subject 10	Subject 11	Subject 12	Subject 13	Subject 14	Subject 15	Subject 16	Subject 17	Subject 18	Subject 19	Subject 20
	v1at1	24.3177	19.8809	23.6266	24.1505	22.84	15.1785	18.7099		24.2807	-1.47686	17.9849	32.739	17.7693	27.2566	19.7162	24.2588	17.0771	20.6617	26.6067	19.7728		23.4863	36.4542	16.2971	15.7613	21.7196	29.9831
	v1at2	25.4623	22.6038	28.8262	25.0436	21.2883	18.715	17.8355		22.0268	-1.33657	18.387	31.2327	18.1803	25.1646	20.3471	24.2873	20.0341	24.6964	25.681	18.1736		20.5666	21.8829	25.1021	26.0827	25.49	27.4816
	v1at3	22.2444	20.2674	26.1517	22.7007	26.4203	20.3958	15.3335		23	-0.810611	17.4388	34.7525	16.2311	24.7523	18.9081	21.2402	19.6193	24.4864	27.2035	14.4349		28.2013	33.3818	29.1643	1.64666	25.0102	10.0036
	v1at4	21.2722	20.7132	28.7821	21.956	29.0805	19.7205	16.402		20.5967	-0.513021	18.6583	35.2158	19.8158	26.916	18.9563	22.9325	22.2292	25.6729	26.3778	18.6079		23.5468	25.946	28.1933	28.1128	24.9372	28.8916
	v1at5	24.1347	19.3678	33.6201	23.8832	28.0897	19.5148	13.2048		24.266	-0.0845231	18.2398	31.8827	22.6091	24.9646	19.0982	20.7889	18.2634	27.7321	25.3775	18.6027		30.7418	31.8816	26.484	31.5139	25.8189	29.2611
Avg		23.4863	20.5666	28.2013	23.5468	30.7418	18.7049	16.2971		22.834	-0.844318	18.1418	33.1645	18.9211	25.8108	19.4052	22.7015	19.4446	24.6499	26.2493	17.9184		18.7049	9.38136	20.4848	5.07132	15.6476	3.44538
Stdev		1.69271	1.24183	3.7155	1.22112	3.36072	2.06048	2.1616		1.56751	0.576761	0.462401	1.75252	2.42452	1.17962	0.617827	1.64215	1.94501	2.573	0.731034	2.03608		16.2971	15.7613	17.6711	0.0094311	18.9392	2.76455
	v2at1	38.9841	14.4726	34.4412	28.3522	31.028	1.04392	16.7401		-3.5166	-1.78401	20.8742	35.8507	11.8451	31.6229	-3.11769	29.0857	17.5892	25.6126	29.1847	16.8526		22.834	-3.99739	26.8093	1.49211	24.1775	-3.26671
	v2at2	38.6283	16.9277	36.4048	28.4695	32.2399	1.09158	18.419		-3.73853	-1.47974	21.4105	36.1558	11.264	29.9663	-3.47328	27.2023	20.6299	10.6661	28.8189	20.1482		-0.844318	-1.92046	1.67323	-2.39433	8.84889	1.5917
	v2at3	38.7181	18.0865	33.8501	22.1311	31.17	13.1178	14.805		-3.93868	-1.11685	23.0458	37.2587	11.8751	32.6984	13.8752	29.3105	18.5597	18.6621	21.5035	18.2094		18.1418	20.3863	23.5342	26.0789	20.2929	22.1971
	v2at4	32.4869	29.2808	32.1116	24.6479	32.3744	18.4349	14.2176		-3.87745	-3.22689	19.7709	35.2037	8.36799	29.4214	15.7895	24.3743	15.4104	20.7415	23.6635	25.3369		33.1645	36.447	34.4523	36.8484	32.1054	35.8987
	v2at5	33.4538	30.6471	30.1012	26.1296	32.5956	13.2186	14.625		-4.91571	-1.99483	16.8301	37.7661	18.9692	25.2918	15.6439	28.0913	21.5228	-2.23335	28.8003	23.0055		18.9211	12.4643	29.2541	32.8556	17.9696	15.2053
Avg		36.4542	21.8829	33.3818	25.946	31.8816	9.38136	15.7613		-3.99739	-1.92046	20.3863	36.447	12.4643	29.8002	7.74353	27.6128	18.7424	14.6898	26.3942	20.7105		25.8108	29.8002	31.753	35.9121	29.2386	33.7446
Stdev		3.20136	7.50698	2.39039	2.66597	0.727338	7.88806	1.77554		0.538357	0.801704	2.31221	1.04701	3.91357	2.83807	10.1061	1.99607	2.43716	10.8891	3.56477	3.46862		19.4052	7.74353	-1.03682	-2.5832	13.2746	-3.36565
	v1dt1	18.7099	24.4552	29.1022	25.6646	25.36	19.2916	19.948		27.2127	12.0165	24.9643	32.3212	29.9841	32.3749	-1.03538	24.8348	23.6431	0.0615551	27.5823	19.7791		22.7015	27.6128	27.1144	28.042	23.5359	26.3279
	v1dt2	17.8355	25.5211	27.6235	28.2593	24.89	21.2243	15.8946		26.2189	-0.267318	23.378	33.4741	27.5342	32.1475	-1.00208	24.4541	27.8996	26.3023	26.2249	21.4218		19.4446	18.7424	27.1877	19.7696	24.0891	17.3234
	v1dt3	15.3335	25.4337	30.6621	27.7661	25.98	19.768	16.8327		29.2634	-1.05101	24.6962	35.6556	31.6424	30.9841	-1.33467	27.6123	29.0047	28.4548	31.4641	20.8261		24.6499	14.6898	28.0358	-2.05243	25.1004	7.39503
	v1dt4	16.402	26.8972	29.9141	31.6903	27.56	20.5423	16.57		24.995	-0.953416	21.8046	34.5859	29.0767	30.5494	-0.515179	29.4098	28.1778	29.0015	27.3261	19.8284		26.2493	26.3942	28.8341	33.9928	25.2473	28.6031
	v1dt5	13.2048	23.2031	28.5197	27.5862	28.63	21.5974	19.1103		26.3566	-1.37864	22.8277	36.2246	28.0334	32.7089	-1.29681	29.2611	27.2132	27.2692	31.5731	21.7238		17.9184	20.7105	20.7158	22.4922	17.212	18.6171
Avg		16.2971	25.1021	29.1643	28.1933	26.484	20.4848	17.6711		26.8093	1.67323	23.5342	34.4523	29.2541	31.753	-1.03682	27.1144	27.1877	28.0358	28.8341	20.7158
Stdev		2.1616	1.3723	1.18309	2.18968	1.56695	0.965084	1.75549		1.58356	5.79621	1.3144	1.58942	1.63682	0.934874	0.32773	2.36636	2.08288	12.43	2.50339	0.893234
	v2dt1	16.7401	17.1967	-0.85104	29.8983	32.6788	0.624471	15.7915		-3.2432	-2.49697	25.7216	35.488	33.0557	35.3878	-2.5761	26.6292	23.8713	-1.67328	32.5924	26.4028
	v2dt2	18.419	28.3754	-1.09683	23.6812	33.6687	12.9237	14.7833		-3.04501	-2.51014	25.6531	36.253	31.4709	36.091	-2.73617	24.7621	18.2066	-1.48651	34.6597	19.4252
	v2dt3	14.805	29.2396	-0.759756	31.5189	31.8027	13.4804	16.1574		20.1353	-2.25484	27.1903	37.2594	35.0344	36.4055	-2.74637	30.9081	22.6872	-2.35728	33.8225	18.3176
	v2dt4	14.2176	30.0808	12.9048	30.9635	32.2039	-0.280233	12.9774		-3.21323	-2.88482	25.3081	37.7166	31.8703	36.527	-2.0292	28.8931	15.5292	-1.66435	32.1423	24.7527
	v2dt5	14.625	25.5211	-1.96387	24.5023	27.2153	-1.39169	0.359465		-3.17332	-1.82486	26.5212	37.5251	32.847	35.1493	-2.82813	29.0174	18.5537	-3.08071	36.7473	23.5629
Avg		15.7613	26.0827	1.64666	28.1128	31.5139	5.07132	0.0094311		1.49211	-2.39433	26.0789	36.8484	32.8556	35.9121	-2.5832	28.042	19.7696	-2.05243	33.9928	22.4922
Stdev		1.77554	5.25559	6.31145	3.72795	2.50184	7.45916	6.63068		10.4221	0.389959	0.763846	0.946823	1.38524	0.614457	0.322871	2.37931	3.43651	0.664252	1.83349	3.4779
	v1et1	24.0565	24.4244	23.2421	21.745	24.9433	13.6732	19.6321		22.8623	8.89686	20.0822	32.2739	20.9886	27.2005	-1.09215	24.5746	24.5938	24.4823	24.2355	15.8891
	v1et2	21.9358	25.5698	22.2596	27.5204	25.4155	16.9764	18.434		24.3609	16.268	18.9051	31.7713	18.8403	30.1415	18.2644	24.3334	20.6565	22.0331	25.0378	18.087
	v1et3	20.7956	28.2024	27.5899	23.8522	25.9345	16.5742	20.2864		21.0993	19.5509	23.0329	31.9895	17.1495	28.0724	17.0158	20.8294	22.9406	25.3492	24.5992	16.4992
	v1et4	22.255	25.2462	25.4012	27.1911	25.7315	12.767	17.0005		25.1674	-0.146375	20.3602	32.6318	18.4427	29.6437	15.7418	22.623	26.9954	26.7399	24.6685	17.2254
	v1et5	19.5548	24.0075	26.558	24.3771	27.0699	18.247	19.3429		27.3978	-0.324926	19.0839	31.8603	14.4271	31.1351	16.4429	25.3192	25.2592	26.8976	27.6953	18.3592
Avg		21.7196	25.49	25.0102	24.9372	25.8189	15.6476	18.9392		24.1775	8.84889	20.2929	32.1054	17.9696	29.2386	13.2746	23.5359	24.0891	25.1004	25.2473	17.212
Stdev		1.68335	1.63982	2.23023	2.42045	0.792985	2.32258	1.272		2.3764	9.14675	1.65409	0.350231	2.41447	1.58823	8.0843	1.80648	2.40687	1.98557	1.3978	1.04162
	v2et1	34.5349	29.3093	27.3626	29.9952	29.0121	1.4391	0.148531		-3.13524	-1.7731	21.4786	32.4659	15.1172	34.8759	-2.91969	26.5196	17.6812	-0.3231	28.7011	19.577
	v2et2	28.6736	23.5437	3.42538	28.3719	30.3542	0.120008	0.183338		-3.04915	-0.729914	24.5522	36.7079	15.6482	33.619	-4.50799	27.3567	17.6062	-1.9385	27.6801	20.2724
	v2et3	34.0518	28.6625	0.352221	31.7516	27.4238	2.41277	0.0421215		-2.59905	15.0167	21.8839	34.1616	15.68	33.346	-3.40096	27.4981	18.104	-2.05288	30.6946	18.0184
	v2et4	21.5735	25.7278	3.29363	26.7689	31.3624	0.221152	13.0792		-3.72821	-1.96184	22.4986	37.8593	13.1047	32.8699	-2.50819	24.6993	17.0376	25.4407	29.7661	16.2689
	v2et5	31.0815	30.1647	15.5844	27.5701	28.1529	13.0339	0.369539		-3.82191	-2.5933	20.5721	38.2989	16.4763	34.0122	-3.49143	25.5656	16.1883	15.8489	26.1734	18.9487
Avg		29.9831	27.4816	10.0036	28.8916	29.2611	3.44538	2.76455		-3.26671	1.5917	22.1971	35.8987	15.2053	33.7446	-3.36565	26.3279	17.3234	7.39503	28.6031	18.6171
Stdev		5.26585	2.76209	11.335	1.995	1.6028	5.44253	5.76728		0.507843	7.53464	1.49101	2.50304	1.27057	0.75683	0.751022	1.19352	0.739483	12.5804	1.76718	1.55273
Avg FSA- Speed 1 All Shoes (p/subject)		20.501	23.7196	27.4586	25.5591	25.9489	18.2791	17.6358		24.607	3.22593	20.6563	33.2407	22.0483	28.9341	10.5476	24.4506	23.5738	23.9894	26.7769	18.6154
Avg FSA- Speed 2 All Shoes (p/subject)		27.3995	25.1491	15.0107	27.6501	30.8855	5.96602	10.1799		-1.924	-0.907696	22.8874	36.398	20.1751	33.1523	0.598227	27.3276	18.6118	6.67747	29.6634	20.6066
		Avg	Stdev
Avg FSA- Speed 1 All Shoes/All subjects		22.0081	7.70262
Avg FSA- Speed 2 All Shoes/All subjects		18.7109	13.4699
Avg FSA- Shoe A- All Subjects - Speed 1		21.3023	6.88247
Avg FSA- Shoe A- All Subjects - Speed 2		20.198	12.3431
Avg FSA- Shoe D- All Subjects - Speed 1		22.9424	9.55811
Avg FSA- Shoe D- All Subjects - Speed 2		18.4556	14.4896
Avg FSA- Shoe E- All Subjects - Speed 1		22.0345	6.25805
Avg FSA- Shoe E- All Subjects - Speed 2		17.4791	13.4921

## Sheet: RN-Force
Project Name:	Effects of speed and various cushioning in baskettball shoes on tibial shock during landing and linear running
Data collection Period:	Feb 10 -Feb 20
Testers:	Jaco Liebenberg / Jake Woo / Ivan Wang
Supervisor:	Gilbert Lam
Impact Peak
Impact Transient
	Trial	Subject 1								Subject 2								Subject 3								Subject 4								Subject 5								Subject 6
		Impact Peak/Impact Transient	BW	Active Peak	BW	Avg LoadingRate	BW/s	MaxLoadingRate	BW/s	Impact Peak/Impact Transient	BW	Active Peak	BW	Avg LoadingRate	BW/s	MaxLoadingRate	BW/s	Impact Peak/Impact Transient	BW	Active Peak	BW	Avg LoadingRate	BW/s	MaxLoadingRate	BW/s	Impact Peak/Impact Transient	BW	Active Peak	BW	Avg LoadingRate	BW/s	MaxLoadingRate	BW/s	Impact Peak/Impact Transient	BW	Active Peak	BW	Avg LoadingRate	BW/s	MaxLoadingRate	BW/s	Impact Peak/Impact Transient	BW	Active Peak	BW	Avg LoadingRate	BW/s	MaxLoadingRate	BW/s
	v1at1	1634.24	2.44985	2218.21	3.32526	92286.7	138.344	101037	151.461	1042.5	1.54013	1783.19	2.63439	52673.6	77.8171	60673.1	89.635	1501.15	2.06787	1944.31	2.67833	80061.1	110.387	89436.2	123.314	1563.96	2.41553	1877.75	2.90018	75070.1	116.052	87747.4	135.65	1379.09	1.89973	2055.16	2.83103	69680.4	96.0746	78306.2	107.968	1716.93	2.50027	2169.39	3.15916	96956.2	141.191	107190	156.094
	v1at2	1765.16	2.6461	2175.18	3.26075	99679.6	149.427	107924	161.786	1061.18	1.56772	1795.88	2.65314	53617.4	79.2113	58711.4	86.737	1430.38	1.97039	1849.38	2.54756	59702.9	82.3176	69629.1	96.0038	1425.15	2.20113	1907.42	2.94601	68406.9	105.751	78629.1	121.554	1343.76	1.85107	1947.83	2.68319	58636.9	80.848	68144.8	93.9573	1598.66	2.32803	2058.22	2.99726	85261.7	124.161	94464.1	137.562
	v1at3	1747.44	2.61954	2131.06	3.1946	98679.2	147.927	105952	158.829	1074.99	1.58814	1696.35	2.5061	54315.5	80.2428	61222.1	90.4462	1274.22	1.75527	1774.84	2.44489	55602.4	76.664	63848.3	88.0333	1473.97	2.27655	1913.42	2.95527	78611.8	121.527	88167	136.299	1515.29	2.08736	1955.13	2.69324	72734.1	100.285	83639.5	115.321	1549.02	2.25574	2037.97	2.96778	78266.2	113.974	88367.8	128.685
	v1at4	1599.54	2.39783	2016.47	3.02283	90327.1	135.407	97778.4	146.577	1095.44	1.61835	1724.68	2.54795	58423.7	86.312	64032.1	94.5975	1569.5	2.16203	1900.99	2.61866	71748.7	98.9263	80465.8	110.945	1463.93	2.26103	2003.6	3.09456	78075.9	120.699	86917.1	134.366	1452.04	2.00023	1995.07	2.74826	66379.1	91.5228	76290.2	105.188	1558.28	2.26923	2157.14	3.14132	83108.4	121.026	91266.1	132.905
	v1at5	1740.71	2.60945	2003.65	3.00362	92837.9	139.171	102935	154.307	1078	1.59258	1081.37	1.59756	67723.3	100.051	65052.1	96.1043	1437.19	1.97977	2033.22	2.8008	62713.8	86.4692	72035.3	99.3215	1409.31	2.17667	1949.52	3.01103	71207.1	110.08	80516.1	124.471	1500.52	2.067	2004.79	2.76165	65477.1	90.2791	75991.6	104.776	1478.3	2.15276	2045.01	2.97802	78842.5	114.814	88275.8	128.551
Avg		1697.42	2.54455	2108.91	3.16141	94762.1	142.055	103125	154.592	1070.42	1.58138	1616.3	2.38783	57350.7	84.7268	61938.1	91.504	1442.49	1.98706	1900.55	2.61805	65965.8	90.9529	75082.9	103.524	1467.26	2.26618	1930.34	2.98141	74274.4	114.822	84395.3	130.468	1438.14	1.98108	1991.6	2.74347	66581.5	91.8019	76474.4	105.442	1580.24	2.30121	2093.55	3.0487	84487	123.033	93912.7	136.759
Stdev		75.0611	0.112522	95.4649	0.143109	4154.09	6.22727	4000.21	5.99659	19.8093	0.0292652	301.83	0.445907	6200.14	9.15974	2579.06	3.81016	109.615	0.150998	97.3873	0.134153	9865.6	13.6026	10003	13.7921	60.2897	0.0931172	48.2501	0.0745222	4408.33	6.81491	4475.46	6.91868	74.884	0.103155	43.2177	0.0595335	5287.58	7.29046	5575.47	7.6874	87.8538	0.127936	64.2068	0.0935004	7558.77	11.0074	7844	11.4228
	v2at1	2153.23	3.22784	2548.16	3.81987	108794	163.09	126399	189.482	1997.92	2.95162	2340.18	3.45725	106556	157.42	117595	173.729	1990.47	2.74192	2009.8	2.76855	112403	154.98	120055	165.53	1895.56	2.92769	2147.6	3.31696	101096	156.287	114929	177.67	1603.79	2.20926	2222.17	3.0611	76981.7	106.142	85069	117.292	2564.09	3.73737	2655.23	3.86665	136752	199.143	190257	277.059
	v2at2	2455.72	3.68129	2620.25	3.92793	124078	186.001	138730	207.967	1730.5	2.55655	2221.29	3.28161	103830	153.393	110171	162.761	1649.55	2.2723	2056.75	2.83322	83345.7	114.916	95152.4	131.195	2018.18	3.11707	2171.9	3.3545	113968	176.184	126639	195.772	1892.03	2.60632	2281.41	3.1427	100908	139.131	112924	155.698	2426.02	3.53612	1457.48	2.12243	77632.7	113.052	152524	222.112
	v2at3	2674.71	4.00958	2576.62	3.86254	142651	213.843	158375	237.416	1814.56	2.68074	2296.42	3.39261	108874	160.844	112909	166.806	1845.24	2.54186	2007.79	2.76578	98412.6	135.69	110445	152.28	2006.16	3.0985	2225.78	3.43771	120369	186.081	134244	207.53	1860.72	2.56319	2275.03	3.1339	94015.2	129.627	107595	148.351	2066.86	3.01261	2392.06	3.48341	141728	206.389	152353	221.862
	v2at4	2393.21	3.58758	2573.12	3.85729	127637	191.337	144786	217.045	1946.21	2.87523	2089.43	3.0868	124558	184.015	136096	201.061	2006.71	2.76429	2153.85	2.96698	113320	156.244	124350	171.453	1831.14	2.82819	2117.98	3.27121	103405	159.856	114992	177.768	1984.82	2.73414	2250.27	3.0998	100285	138.272	118994	164.067	1878.74	2.73841	2294.39	3.34119	128828	187.605	140436	204.508
	v2at5	2252.38	3.37648	2448.59	3.67061	113804	170.6	127573	191.24	1814.56	2.68074	1532.24	2.26364	65535	96.8178	125984	186.122	1559.8	2.14866	1993.42	2.74599	88082.6	121.447	98507.6	135.821	2121.25	3.27627	2106.92	3.25413	119788	185.183	138519	214.138	1729.95	2.38305	2275.24	3.1342	83037.6	114.491	97466.4	134.386	2126.57	3.09963	2407.22	3.50549	145822	212.351	156066	227.269
Avg		2385.85	3.57655	2553.35	3.82765	123393	184.974	139173	208.63	1860.75	2.74897	2095.91	3.09638	101870	150.498	120551	178.096	1810.35	2.49381	2044.32	2.8161	99112.8	136.656	109702	151.256	1974.46	3.04954	2154.03	3.3269	111725	172.718	125864	194.576	1814.26	2.49919	2260.82	3.11434	91045.6	125.533	104409	143.959	2212.46	3.22483	2241.27	3.26383	126152	183.708	158327	230.562
Stdev		200.19	0.300098	64.0482	0.0960127	13175.8	19.7515	13211.4	19.8048	108.8	0.160735	329.15	0.486269	21850.7	32.281	10559.9	15.6006	200.53	0.276235	65.7041	0.090509	13686	18.8701	12838.6	17.7017	113.17	0.174791	47.5082	0.0733763	9040.93	13.9765	10825.2	16.7349	148.915	0.205135	24.6914	0.034013	10646.4	14.6792	13394	18.4675	278.028	0.405248	457.928	0.666853	27852.9	40.5605	18802.1	27.3804
	v1dt1	1641.89	2.46132	1881.18	2.82002	105081	157.524	109459	164.086	913.946	1.35021	1980.74	2.92624	54836.8	81.0128	64688	95.5665	1301.99	1.79352	1900.43	2.61789	54344	74.9289	68798.9	94.8592	1311.75	2.026	1805.44	2.78849	52470.1	81.1143	63876	98.7469	1325.51	1.82593	1944.46	2.67854	60594.9	83.5476	73410.3	101.217	1672.29	2.4375	2056.58	2.99487	84494.8	123.045	97235.8	141.599
	v1dt2	1667.53	2.49974	1843.89	2.76412	106722	159.983	113866	170.693	943.597	1.39402	1905.93	2.81571	37743.9	55.7607	47483.1	70.149	1143.27	1.57489	1913.29	2.63561	49888.3	68.7855	61044.4	84.1674	1357.48	2.09662	1772.72	2.73796	59235.3	91.5727	71401.2	110.38	1411.35	1.94416	1953.32	2.69074	71310.1	98.3216	80924.2	111.577	1440.32	2.09938	2142.09	3.1194	62850.3	91.5252	77189.4	112.406
	v1dt3	1623.62	2.43393	1903.75	2.85386	97417.3	146.035	112483	168.62	816.61	1.20641	2027.63	2.99552	37330.7	55.1504	46976.8	69.4009	1403.63	1.93354	1930.75	2.65966	61249.5	84.4501	75484.3	104.077	1201.72	1.85605	1913.5	2.9554	50158.5	77.5408	58300.2	90.1272	1282.26	1.76634	1931.76	2.66105	58617.5	80.8212	69624.8	95.998	1278.04	1.86284	2080.22	3.02931	68162.2	99.2605	78590.4	114.446
	v1dt4	1725	2.5859	1707.84	2.56017	45055.6	67.5415	112483	168.62	900.972	1.33105	1961.44	2.89773	37605.8	55.5567	45896	67.8042	1538.11	2.11879	1958.27	2.69756	67117.6	92.541	81026.1	111.718	1432.53	2.21253	1783.57	2.75472	65486.9	101.237	76438.9	118.168	1234.68	1.7008	1878.71	2.58797	56442.5	77.8223	65178.6	89.8675	1367.29	1.99293	2104.44	3.06457	65630	95.573	74989	109.202
	v1dt5	1726.18	2.58766	1998.38	2.99571	103571	155.26	116017	173.918	925	1.36654	2077.17	3.0687	65535	96.8178	46584	68.8206	1228.7	1.69257	1915.98	2.63932	53616.1	73.9253	67901.5	93.6219	1205.26	1.86153	1867.78	2.88478	46282.1	71.5482	55546.6	85.8704	1244.76	1.71468	1895.83	2.61156	49790.3	68.6504	62040	85.5402	1552.18	2.26242	2082.03	3.03194	74504.7	108.497	87936.3	128.056
Avg		1676.84	2.51371	1867.01	2.79877	91569.2	137.269	112862	169.187	900.025	1.32965	1990.58	2.94078	46610.4	68.8597	50325.6	74.3482	1323.14	1.82266	1923.75	2.65001	57243.1	78.9262	70851.1	97.6887	1301.75	2.01054	1828.6	2.82427	54726.6	84.6026	65112.6	100.659	1299.71	1.79038	1920.82	2.64597	59351.1	81.8326	70235.6	96.8401	1462.03	2.13101	2093.07	3.04802	71128.4	103.58	83188.2	121.142
Stdev		47.1527	0.0706853	105.687	0.158432	26238.9	39.3339	2389.11	3.58145	49.1808	0.072657	65.159	0.0962624	12957.9	19.1432	8049.75	11.8923	153.631	0.211631	22.1005	0.030444	6877.68	9.48287	7649.83	10.5475	99.5298	0.153724	60.0631	0.0927673	7638.41	11.8083	8764.67	13.5494	71.9058	0.099052	32.1409	0.0442749	7825.77	10.7901	7372.91	10.1657	154.625	0.225378	32.2145	0.046912	8625.77	12.5612	9276.74	13.5092
	v2dt1	1669.61	2.50286	2198.85	3.29624	94283.4	141.337	109034	163.45	1822.88	2.69302	2280.31	3.3688	109373	161.581	123611	182.615	1885.95	2.59795	2207.09	3.04032	113157	156.02	122242	168.546	1951.5	3.01409	2158.36	3.33358	92966.2	143.718	110947	171.514	1840.8	2.53575	2318.92	3.19437	70686.8	97.4622	91960.8	126.795	2075.52	3.02523	2337.57	3.40406	110694	161.198	127539	185.728
	v2dt2	2026.04	3.03717	2123.43	3.18317	102368	153.457	120324	180.374	1689.73	2.49631	2205.89	3.25886	101384	149.779	124255	183.567	1768.88	2.43668	2029.43	2.79559	65312.4	90.052	74462.3	102.668	2015.5	3.11293	2277	3.51682	103164	159.482	124903	193.089	1527.45	2.1041	2136.21	2.94269	63754.2	87.9037	85152.4	117.407	1941.53	2.82993	2304.11	3.35534	116492	169.64	133493	194.398
	v2dt3	1968.72	2.95125	2166.98	3.24845	99471.9	149.115	111474	167.107	1441.77	2.13	2112.68	3.12115	86506.4	127.8	122161	180.473	1775.15	2.44532	2166.01	2.98372	94674.8	130.537	107737	148.547	1880.16	2.9039	2051.7	3.16885	96406.1	149.036	109923	169.932	1898.39	2.61508	2212.44	3.04769	91122.7	125.639	106914	147.411	1689.29	2.46227	2232.93	3.25169	108115	157.441	118424	172.453
	v2dt4	1863.02	2.7928	2324.34	3.48434	89424.6	134.054	104504	156.658	2122.08	3.13505	2209.48	3.26417	127325	188.103	141594	209.183	1765.63	2.43219	2073.72	2.8566	105938	146.066	114439	157.788	2120.12	3.27452	2017.96	3.11674	112033	173.193	128597	198.799	1924.46	2.65098	2196.71	3.02602	97235.5	134.067	115686	159.507	1845.44	2.68988	2313.48	3.36898	126545	184.279	138844	202.19
	v2dt5	1858.64	2.78623	2194.6	3.28985	84966	127.37	100439	150.566	2202.91	3.25446	2190.88	3.23669	151057	223.163	163101	240.956	1831.96	2.52357	2032.53	2.79986	54958.8	75.7767	58933.2	81.2565	2121.67	3.27692	2075.93	3.20626	116368	179.895	129303	199.892	1949.07	2.68489	2352.99	3.24129	98479.1	135.782	115392	159.101	2455	3.57836	2506.32	3.64981	124042	180.635	160592	233.861
Avg		1877.2	2.81406	2201.64	3.30041	94102.7	141.067	109155	163.631	1855.88	2.74177	2199.85	3.24993	115129	170.085	134944	199.359	1805.52	2.48714	2101.76	2.89522	86808.2	119.69	95562.9	131.761	2017.79	3.11647	2116.19	3.26845	104187	161.065	120734	186.645	1828.03	2.51816	2243.46	3.09041	84255.7	116.171	103021	142.044	2001.36	2.91713	2338.88	3.40598	117178	170.639	135778	197.726
Stdev		136.17	0.204129	74.8834	0.112255	7115.8	10.6671	7545.32	11.311	312.84	0.462173	59.755	0.0882788	24904.2	36.7921	17629.2	26.0444	52.4997	0.0723196	80.6713	0.111127	25488	35.1425	27401.1	37.7804	105.599	0.163097	103.763	0.160261	9967.68	15.4092	9556.17	14.773	172.78	0.238009	89.916	0.123862	15987.2	22.043	13876.3	19.1325	290.073	0.422804	101.387	0.147644	8054.63	11.7295	15806.7	23.0184
	v1et1	1687.02	2.52897	1986.81	2.97837	89974.5	134.878	105419	158.031	1234.1	1.82319	2003.36	2.95965	72281	106.784	79174.1	116.968	1293.86	1.78233	1866.86	2.57165	62105.4	85.6302	74908.1	103.283	1399.29	2.1612	1872.64	2.89228	67165.9	103.833	79357.5	122.68	1585.82	2.1845	1976.97	2.72332	80125.5	110.476	93208.4	128.515	1647.63	2.40155	2193.33	3.19401	98858	143.961	104532	152.224
	v1et2	1683.78	2.52411	2034.58	3.04998	101027	151.446	108476	162.614	997.291	1.47334	1939.47	2.86527	61927.3	91.488	54301.1	80.2214	1370.75	1.88824	1856.56	2.55746	69258.8	95.4933	81610.5	112.524	1330.76	2.05535	1918.4	2.96296	49135.6	75.9594	59382.5	91.8003	1505.42	2.07375	2007.93	2.76597	72260.1	99.6314	85912.5	118.455	1512.64	2.20479	2132.5	3.10543	80674.3	117.481	90492.9	131.779
	v1et3	1825.51	2.73657	1950.56	2.92402	125178	187.651	137765	206.52	995.494	1.47069	1937.83	2.86284	61865.8	91.3971	52861.6	78.0949	1497.43	2.06275	1866.87	2.57166	68454.1	94.3838	82867.9	114.257	1302.18	2.01122	1886.15	2.91316	54351.9	84.0235	64993.3	100.474	1500.8	2.06739	1916.43	2.63993	68607.9	94.5958	83317.6	114.877	1725.91	2.51565	2139.1	3.11504	103555	150.801	108346	157.777
	v1et4	1697.11	2.54408	2060.76	3.08923	101826	152.644	111091	166.534	1006.96	1.48763	2049.26	3.02747	76835.6	113.513	60862.4	89.9147	1292.7	1.78073	1807.35	2.48968	62049.7	85.5535	76108.2	104.937	1316.48	2.0333	1932.48	2.98471	48608.5	75.1446	60506.5	93.538	1470.73	2.02596	2076.17	2.85998	67233.2	92.7004	81079.4	111.791	917.355	1.33712	2144.54	3.12297	97851.2	142.495	111663	162.607
	v1et5	1736.54	2.60319	2001.93	3.00103	111138	166.604	119690	179.424	1108.93	1.63828	2029.35	2.99805	72395.1	106.952	66674.4	98.5011	1207.05	1.66274	1744.29	2.4028	55179.2	76.0805	68220.6	94.0618	1317.24	2.03448	1835.42	2.83481	54980.5	84.9952	66808	103.279	1588.28	2.1879	1901.08	2.61879	72607.1	100.11	84647.2	116.711	1497.08	2.18212	2077.48	3.02531	79844.5	116.273	91445.3	133.166
Avg		1725.99	2.58739	2006.93	3.00853	105829	158.645	116489	174.625	1068.56	1.57863	1991.86	2.94266	69060.9	102.027	62774.7	92.7399	1332.36	1.83536	1828.39	2.51865	63409.5	87.4283	76743.1	105.813	1333.19	2.05911	1889.02	2.91758	54848.5	84.7911	66209.6	102.354	1530.21	2.1079	1975.72	2.7216	72166.8	99.5027	85633	118.07	1460.13	2.12825	2137.39	3.11255	92156.6	134.202	101296	147.511
Stdev		59.4767	0.0891598	42.6319	0.0639082	13162.6	19.7317	13026.9	19.5283	103.976	0.153609	51.2262	0.0756787	6793.19	10.0359	10699	15.8062	108.951	0.150083	53.0797	0.0731186	5721.66	7.88897	5865.32	8.08703	38.3082	0.059167	38.4097	0.0593237	7475.93	11.5572	7966.18	12.315	53.5776	0.0738045	71.091	0.0979296	5013.73	6.91288	4597.09	6.33842	318.012	0.463527	41.2202	0.0600265	11075.7	16.1289	9764.45	14.2194
	v2et1	1960.1	2.93832	2296.86	3.44315	99036.1	148.462	109889	164.732	1650.27	2.43801	2203.32	3.25506	99015.9	146.281	124111	183.354	1848.61	2.5465	1999.79	2.75476	110917	152.931	115855	159.74	1686.15	2.60426	1910.07	2.9501	85195.2	131.704	97866.4	151.293	1930.36	2.65912	2181.16	3.0046	94529	130.336	110608	152.506	2251.85	3.28225	2453.79	3.5733	90074.1	131.17	146075	212.72
	v2et2	2192.81	3.28717	2455.41	3.68083	123829	185.628	140661	210.861	1973.65	2.91576	2053.74	3.03409	135336	199.938	152001	224.558	564.482	0.777587	2066.71	2.84694	54190.2	74.7169	129142	178.06	1819.28	2.80988	2054.57	3.17328	91921.7	142.103	104336	161.294	1761.83	2.42696	2107.6	2.90327	79034.9	108.972	96701.6	133.331	2099.42	3.06006	2477.94	3.60847	183222	266.815	201138	292.904
	v2et3	2064.51	3.09484	2329.63	3.49227	110107	165.058	121709	182.45	1908.69	2.81979	2024.44	2.99079	122156	180.467	132669	195.998	1416.91	1.95183	1990.85	2.74245	80013.7	110.322	87159.1	120.174	1967.92	3.03944	2155.5	3.32917	94460	146.027	111918	173.015	1843.96	2.54009	2290.99	3.1559	86755.7	119.618	111138	153.236	2348.75	3.42349	2460.62	3.58325	90192	131.341	112045	163.164
	v2et4	1904.25	2.8546	2181.79	3.27066	101560	152.245	111728	167.488	2178.12	3.21784	2149.13	3.17501	139400	205.942	158108	233.581	433.329	0.596921	2069.54	2.85083	51999.5	71.6963	124984	172.327	1802.78	2.78438	2152.37	3.32433	91087.6	140.814	107465	166.132	1717.92	2.36648	2252.26	3.10255	68622.4	94.6158	91268.5	125.84	2051.86	2.99075	2385.92	3.47448	140699	204.892	150560	219.252
	v2et5	1938.34	2.90571	2237.37	3.35398	103378	154.971	115529	173.186	1802.74	2.66326	2142.07	3.16457	101802	150.396	119310	176.261	1796.17	2.47427	2009.28	2.76783	114955	158.499	121683	167.775	1873.9	2.89423	2009.47	3.10362	99941.2	154.501	109768	169.691	1902.1	2.62019	2204.5	3.03675	88523.3	122.055	106265	146.516	2135.3	3.11237	2463.32	3.58718	157684	229.626	163342	237.865
Avg		2012	3.01613	2300.21	3.44818	107582	161.273	119903	179.743	1902.69	2.81093	2114.54	3.1239	119542	176.605	137240	202.75	1211.9	1.66942	2027.23	2.79256	82415	113.633	115765	159.615	1830.01	2.82644	2056.4	3.1761	92521.1	143.03	106270	164.285	1831.23	2.52257	2207.3	3.04061	83493.1	115.119	103196	142.286	2177.44	3.17378	2448.32	3.56534	132374	192.769	154632	225.181
Stdev		117.451	0.176067	103.603	0.155309	9966.23	14.9401	12453.9	18.6692	196.623	0.29048	73.5719	0.108691	18618.9	27.5065	17089	25.2464	673.447	0.927689	37.9019	0.0522108	29994.6	41.3562	16712.8	23.0434	103.073	0.159196	103.26	0.159484	5359.6	8.28549	5475.34	8.46441	90.3691	0.124486	70.1029	0.0965684	9984.41	13.7664	8829.96	12.1747	120.952	0.176296	35.9751	0.0523884	41424.6	60.3242	32179.6	46.8612
Avg - Speed 1 All Shoes - p/subject		1700.09	2.54855	1994.28	2.98957	97386.7	145.99	110825	166.135	1013	1.49655	1866.24	2.75709	57674	85.2044	58346.2	86.1974	1366	1.88169	1884.23	2.59557	62206.1	85.7691	74225.7	102.342	1367.4	2.11195	1882.65	2.90775	61283.1	94.7385	71905.8	111.16	1422.69	1.95979	1962.71	2.70368	66033.1	91.0457	77447.7	106.784	1500.8	2.18682	2108	3.06976	82590.6	120.272	92798.9	135.137
Avg - Speed 2 All Shoes - p/subject		2091.68	3.13558	2351.73	3.52541	108359	162.438	122744	184.001	1873.11	2.76722	2136.77	3.15674	112180	165.729	130912	193.402	1609.26	2.21679	2057.77	2.83463	89445.3	123.326	107010	147.544	1940.75	2.99749	2108.87	3.25715	102811	158.938	117623	181.835	1824.51	2.51331	2237.19	3.08179	86264.8	118.941	103542	142.763	2130.42	3.10525	2342.83	3.41172	125235	182.372	149579	217.823
	510
	56									5								3								1																7
[truncated: 104 more columns]

## Sheet: RN-Acceleration
Project Name:	Effects of speed and various cushioning in baskettball shoes on tibial shock during landing and linear running
Data collection Period:	Feb 10 -Feb 20
Testers:	Jaco Liebenberg / Jake Woo / Ivan Wang
Supervisor:	Gilbert Lam
	Trial	Subject 1			Subject 2			Subject 3			Subject 4			Subject 5			Subject 6			Subject 7			Subject 8	Subject 9			Subject 10			Subject 11			Subject 12			Subject 13			Subject 14			Subject 15			Subject 16			Subject 17
		AxialPeak	HorizontalRPeak	ResultantPeak	AxialPeak	HorizontalRPeak	ResultantPeak	AxialPeak	HorizontalRPeak	ResultantPeak	AxialPeak	HorizontalRPeak	ResultantPeak	AxialPeak	HorizontalRPeak	ResultantPeak	AxialPeak	HorizontalRPeak	ResultantPeak	AxialPeak	HorizontalRPeak	ResultantPeak		AxialPeak	HorizontalRPeak	ResultantPeak	AxialPeak	HorizontalRPeak	ResultantPeak	AxialPeak	HorizontalRPeak	ResultantPeak	AxialPeak	HorizontalRPeak	ResultantPeak	AxialPeak	HorizontalRPeak	ResultantPeak	AxialPeak	HorizontalRPeak	ResultantPeak	AxialPeak	HorizontalRPeak	ResultantPeak	AxialPeak	HorizontalRPeak	ResultantPeak	AxialPeak	HorizontalRPeak
	v1at1	4.49	2.62	4.92	4.759	3.438	5.703	7.13	4.221	8.229	6.96	5.998	8.79	5.674	5.298	7.743	9.104	8.507	12.27	8.783	8.014	9.75		6.468	7.87	8.67	10.85	12.57	12.65	8.16	10.93	13.55	6.139	8.096	8.125	6.519	7.743	10.05	5.933	6.297	7.541	9.265	10.88	6.22	7	10.77	11.95	7.727	8.952
	v1at2	4.46	2.27	4.78	5.035	2.305	5.344	5.507	3.728	5.645	6.229	3.772	6.809	5.935	4.932	6.609	8.052	7.284	10.25	8.089	7.946	9.76		5.09	9.11	10.17	10.6	11.45	11.52	7.113	7.048	9.89	6.477	7.142	7.25	7.168	5.704	9.388	5.75	6.642	8.254	8.43	5.931	9.82	7.098	9.53	11.43	7.67	9.088
	v1at3	3.38	2.93	4.51	4.712	3.056	5.512	5.866	3.488	6.07	7.693	7.562	10.79	6.711	5.708	8.528	6.952	8.34	10.4	7.98	10.34	11.3		5.35	7.59	8.48	11.19	11.64	12.52	7.207	7.92	10.71	5.096	8.86	8.863	6.543	6.593	9.005	7.383	5.902	8.88	7.98	5.217	8.986	6.932	6.411	9.114	6.665	7.784
	v1at4	4.26	2.46	4.64	5.18	3.06	5.804	6.246	4.635	6.286	7.254	7.925	7.254	6.044	5.905	7.941	7.908	7.624	10.81	9.725	12.95	13.99		5.26	6.75	7.942	11.03	14.49	14.96	7.518	6.38	9.59	6.522	8.183	8.192	6.422	4.288	7.714	5.374	6.052	7.444	8.367	2.877	8.877	6.954	7.243	8.552	6.263	7.932
	v1at5	4.08	2.33	4.42	4.548	5.435	6.43	7.283	6.929	7.67	6.25	5.02	7.806	6.437	5.775	6.845	7.321	7.256	10.44	5.839	12.4	12.53		5.8	6.08	7.85	13.65	16.96	18.12	6.107	7.291	9.511	7.802	6.377	7.82	5.297	4.823	6.796	5.848	8.602	10.28	8.033	4.92	9.063	7.645	6.025	8.462	8.722	13.45
Avg		4.134	2.522	4.654	4.8468	3.4588	5.7586	6.4064	4.6002	6.78	6.8772	6.0554	8.2898	6.1602	5.5236	7.5332	7.8674	7.8022	10.834	8.0832	10.33	11.466		5.5936	7.48	8.6224	11.464	13.422	13.954	7.221	7.9138	10.6502	6.4072	7.7316	8.05	6.3898	5.8302	8.5906	6.0576	6.699	8.4798	8.415	5.965	8.5932	7.1258	7.9958	9.9016	7.4094	9.4412
Stdev		0.452858	0.264707	0.201445	0.255736	1.17881	0.41492	0.777609	1.37532	1.10996	0.637947	1.73598	1.58121	0.412494	0.40111	0.794938	0.821799	0.588344	0.828752	1.4346	2.35567	1.8293		0.554847	1.15261	0.932357	1.24152	2.31561	2.64805	0.745451	1.77395	1.68909	0.968852	0.973705	0.587294	0.678419	1.38288	1.31591	0.771049	1.10001	1.16255	0.514825	2.97261	1.37774	0.29717	2.0623	1.66179	0.969544	2.31617
Weighted Average (step1)		2.26429	1.32354	1.00722	1.27868	5.89403	2.0746	3.88805	6.87661	5.54981	3.18974	8.6799	7.90605	2.06247	2.00555	3.97469	4.109	2.94172	4.14376	7.17302	11.7783	9.14649		2.77423	5.76303	4.66178	6.20762	11.5781	13.2403	3.72725	8.86973	8.44546	4.84426	4.86852	2.93647	3.39209	6.9144	6.57953	3.85525	5.50005	5.81275	2.57412	14.8631	6.8887	1.48585	10.3115	8.30893	4.84772	11.5808
Weighted Average (step2)		1.86971	1.19846	3.64678	3.56812	-2.43523	3.684	2.51835	-2.27641	1.23019	3.68746	-2.6245	0.383745	4.09773	3.51805	3.55851	3.7584	4.86048	6.69024	0.910184	-1.44835	2.31951		2.81937	1.71697	3.96062	5.25638	1.84393	0.713739	3.49375	-0.955928	2.20474	1.56294	2.86308	5.11353	2.99771	-1.0842	2.01107	2.20235	1.19895	2.66705	5.84088	-8.89805	1.7045	5.63995	-2.31569	1.59267	2.56168	-2.13964
Weighted Average (step3)		17.4791	7.18157	66.4949	63.6575	29.6518	67.8592	31.7105	25.9101	7.56684	67.9869	34.44	0.736301	83.9569	61.8834	63.3149	70.628	118.121	223.797	4.14218	10.4885	26.9007		39.7441	14.74	78.4324	138.148	17.0004	2.54712	61.0314	4.56899	24.3044	12.2139	40.986	130.741	44.9312	5.87744	20.222	24.2518	7.18746	35.5657	170.579	395.877	14.5267	159.045	26.8122	12.683	32.811	22.8903
	v2at1	10.85	5.96	11.93	10.11	12.24	13.56	11.02	6.13	11.23	10.96	11.52	14.48	7.209	9.54	9.831	18.12	20.89	24.63	14.36	24.38	24.95		6.87	10.7	10.95	5.326	16.01	16.21	9.198	9.845	13.04	9.268	12.82	12.95	11.99	12.61	16.51	8.454	7.314	10.25	8.592	16.37	16.79	10.06	9.915	10.85	10.73	10.1
	v2at2	10.76	7.98	13.32	10.13	11.44	12.75	10.84	5.495	10.84	10.87	11.8	14.1	9.12	13.35	15.06	15.01	21.74	24.49	16.29	22.11	23.59		7.642	9.56	9.75	10.59	16.15	16.25	8.807	17.07	18.05	10.53	10.91	11.61	9.812	10.96	14.08	9.171	10.61	13.7	9.963	16.37	16.41	11.98	11.99	12.08	9.931	11.89
	v2at3	10.18	6.726	11.38	12.47	13.69	15.14	10.04	5.066	10.04	9.731	13.86	16.03	8.887	13.13	14.22	14.24	20.42	24.19	17.7	19.68	21.83		7.04	8.922	8.979	11.22	17.3	18.02	9.423	11.69	14.85	10.88	10.37	11.26	11.23	11.73	15.74	8.137	10.27	11.67	13.86	13.05	18.77	10.87	12.41	12.78	11.53	12.56
	v2at4	10.54	5.533	11.17	12.24	10.43	15.72	11.38	6.183	11.38	11.25	10.2	10.67	7.418	6.66	7.52	13.51	19.93	23.76	15.91	21.5	2.3		8.861	11.01	11.11	7.394	17.66	17.72	11.63	13.14	16.54	9.675	11.75	11.85	11.37	13.04	16.57	11.07	9.25	14.42	13.14	11.81	17.33	7.05	7.719	9.61	10.74	10.35
	v2at5	9.47	7.19	9.609	7.622	5.573	8.859	11.99	8.626	12.63	10.97	10.52	15.46	7.588	12.48	13.1	15.51	19.81	23.56	14.07	20.2	21.14		5.575	10.33	10.55	9.053	18.6	18.76	9.553	12.37	15.12	9.986	12.47	12.52	10.3	11.41	15.17	13.96	12.02	17.94	14.14	8.36	16.35	9.827	10.26	10.73	9.87	9.257
Avg		10.36	6.6778	11.4818	10.5144	10.6746	13.2058	11.054	6.3	11.224	10.7562	11.58	14.148	8.0444	11.032	11.9462	15.278	20.558	24.126	15.666	21.574	18.762		7.1976	10.1044	10.2678	8.7166	17.144	17.392	9.7222	12.823	15.52	10.0678	11.664	12.038	10.9404	11.95	15.614	10.1584	9.8928	13.596	11.939	13.192	17.13	9.9574	10.4588	11.21	10.5602	10.8314
Stdev		0.56058	0.972908	1.34116	1.96719	3.09092	2.70602	0.717203	1.38055	0.942141	0.590565	1.43861	2.08999	0.889587	2.88149	3.17264	1.7611	0.787445	0.459598	1.48652	1.84672	9.3229		1.19681	0.854428	0.892112	2.40496	1.08219	1.12635	1.10343	2.66903	1.88418	0.646908	1.02912	0.687001	0.873711	0.857875	1.03476	2.41087	1.74965	2.93536	2.5042	3.37186	0.996494	1.83059	1.87039	1.23913	0.68446	1.35592
	v1dt1	4.21	2.88	4.56	4.536	10.34	11	5.044	5.333	6.201	5.142	4.182	7.268	5.24	6.2	8.5	8.885	10.27	13.4	9.417	14.51	14.51		6.01	7.52	9.85	10.09	11.76	14.27	5.7	5.511	7.891	4.609	4.614	5.506	6.025	6.244	7.714	5.15	7.861	8.06	11.1	16.46	16.98	5.71	6.601	8.326	5.403	7.485
	v1dt2	4.56	2.52	4.9	3.985	4.869	4.968	6.145	7.305	8.726	4.072	4.072	8.501	5.908	6.998	9.078	6.311	11.13	12.79	7.805	15.46	15.32		5.83	9.89	11.28	10.49	10.31	12	6.091	6.218	8.294	5.49	5.638	6.055	6.179	6.135	8.325	4.496	6.255	6.423	8.335	13.76	13.89	6.39	9.32	11.31	6.272	10.18
	v1dt3	4.73	2.75	5.1	2.948	4.654	4.794	5.355	5.7	7.582	5.65	4.89	6.582	6.63	5.843	7.5	6.681	10.98	12.7	9.96	14.74	15.89		6.429	7.56	8.44	13.96	13.07	15.52	6.34	7.326	9.45	5.776	5.28	7.263	5.435	6.137	6.951	3.558	5.266	5.285	10.74	16.19	16.74	5.192	7.584	8.038	6.341	9.445
	v1dt4	5.54	2.24	5.81	4.304	6.043	7.255	4.761	6.13	7.656	4.95	9.327	4.954	4.96	4.41	6.34	6.407	9.683	11.59	8.23	13.71	14.33		6.612	6.032	8.67	12.64	12.39	14.81	6.61	6.24	8.447	5.267	6.096	7.636	7.159	6.068	8.847	4.385	6.935	8.205	9.258	14.12	14.3	6.488	7.879	8.909	5.185	7.129
	v1dt5	5.36	3.1	5.73	3.55	5.25	5.578	7.351	8.12	10.42	4.874	5.81	6.302	4.79	5.811	7.39	7.64	11.03	13.42	10.56	14.7	15.61		6.671	6.681	8.97	10.95	11.31	14.58	5.741	5.029	7.413	4.168	6.028	6.462	4.503	5.218	5.726	4.928	5.855	6.642	9.552	16.26	16.61	5.8	8.988	9.499	4.74	7.25
Avg		4.88	2.698	5.22	3.8646	6.2312	6.719	5.7312	6.5176	8.117	4.9376	5.6562	6.7214	5.5056	5.8524	7.7616	7.1848	10.6186	12.78	9.1944	14.624	15.132		6.3104	7.5366	9.442	11.626	11.768	14.236	6.0964	6.0648	8.299	5.062	5.5312	6.5844	5.8602	5.9604	7.5126	4.5034	6.4344	6.923	9.797	15.358	15.704	5.916	8.0744	9.2164	5.5882	8.2978
Stdev		0.556732	0.33124	0.538656	0.631956	2.35709	2.58301	1.04284	1.16293	1.5688	0.570692	2.16613	1.30238	0.759359	0.937489	1.06132	1.0863	0.624151	0.744413	1.1577	0.625803	0.683462		0.372856	1.46075	1.15839	1.62654	1.05091	1.33204	0.389422	0.869535	0.757989	0.659441	0.608599	0.869562	0.9796	0.419773	1.22357	0.613643	1.00235	1.21946	1.12639	1.30446	1.4819	0.531961	1.09952	1.29798	0.69832	1.41274
	v2dt1	9.56	5.34	10.02	9.64	14.1	15.31	9.41	17.66	17.99	11.65	12.29	16.93	4.46	11.65	12.48	14	19.47	21.74	12.73	18.67	18.72		6.09	11.31	11.21	13.41	17.75	18.15	7.103	8.036	10.71	9.056	8.557	12.39	8.06	7.781	11.01	7.55	10.33	12.13	14.74	21.64	22.45	9.28	10.53	13.96	8.684	19.09
	v2dt2	11.39	9.2	13.15	9.03	10.85	13.13	9.87	11.99	15.39	13.32	12.52	17.32	5.958	10.74	12.03	13.75	19.39	23.19	13.61	18.03	19.81		6.686	8.033	8.095	11.67	19.4	19.89	6.809	7.229	9.69	9.913	9.212	13.99	7.111	6.905	9.172	8.626	8.994	12.05	12.25	18.18	18.32	10.01	10.09	14	10.43	17.95
	v2dt3	9.57	7.63	12.66	7.95	6.93	10.47	14.46	15.04	17.93	10.23	12.66	15.97	6.83	11.97	13.75	12.18	19.12	22.23	15.31	20.38	21.71		9.248	11.47	14.11	10.55	16.17	16.52	8.086	10.82	13.21	8.975	9.822	12.84	8.055	10.82	12.53	6.53	9.47	11.04	14.02	22.23	23.09	8.131	11.18	14.14	7.771	16.65
	v2dt4	8.926	7.714	9.803	11.93	11.54	16.26	9.73	18.83	19.18	11.35	12.27	16.53	8.25	13.67	15.9	12.09	19.99	20.97	12.21	18.82	19.75		6.32	9.994	9.98	8.635	14.59	14.6	9.78	7.403	8.2	7.66	8.876	10.7	7.183	9.103	11.04	6.547	10.02	13.32	13.87	22.67	23.34	11.2	10.99	15.48	9.1	17.02
	v2dt5	9.052	9.458	10.5	14.46	13.36	18.31	6.091	18.82	18	11.21	11.92	16.17	7.956	12.76	14.84	13.83	20.96	22.27	9.77	19.54	19.85		6.056	10.1	10.25	12.31	15	23	6.967	7.97	10.52	8.773	11.61	14.51	8.25	4.335	8.25	7.162	10.26	11.96	13.5	19.97	20.46	7.465	8.16	9.965	8.647	18.68
Avg		9.6996	7.8684	11.2266	10.602	11.356	14.696	9.9122	16.468	17.698	11.552	12.332	16.584	6.6908	12.158	13.8	13.17	19.786	22.08	12.726	19.088	19.968		6.88	10.1814	10.729	11.315	16.582	18.432	7.749	8.2916	10.466	8.8754	9.6154	12.886	7.7318	7.7888	10.4004	7.283	9.8148	12.1	13.676	20.938	21.532	9.2172	10.19	13.509	8.9264	17.878
Stdev		0.988886	1.64115	1.56242	2.6018	2.8029	3.00814	2.98208	2.94209	1.39225	1.1226	0.282082	0.550618	1.54634	1.11273	1.61008	0.949658	0.728032	0.812158	2.02871	0.899928	1.08149		1.34738	1.37764	2.20176	1.82159	1.99661	3.2176	1.24006	1.45605	1.82544	0.807285	1.20942	1.49021	0.540203	2.43029	1.69182	0.865778	0.569724	0.811634	0.915494	1.85105	2.12162	1.48442	1.21105	2.07891	0.969887	1.04421
	v1et1	7.668	7.86	7.904	5.57	5.31	7.7	5.64	2.904	5.948	6.688	7.95	9.77	7.165	8.015	10.94	10.35	9.907	14.09	9.288	12.31	13.2		6.287	8.53	10.09	11.13	10.12	12.32	7.76	4.54	8.911	5.608	8.996	9.34	0	0	0	5.788	4.577	5.788	7.704	12.63	12.97	5.22	6.377	6.705	7.107	8.307
	v1et2	9.79	6.007	10.17	4.81	5.19	6.72	6.35	4.621	6.759	4.225	4.935	4.985	7.23	7.32	10.09	7.297	8.798	11.84	9.85	13.4	15.47		5.73	7.881	9.032	11.67	9.676	13.86	7.248	8.46	10.35	6.898	7.738	7.798	7.995	3.628	8.78	4.11	5.128	5.493	10.84	8.839	13.68	7.298	5.596	8.08	6.387	5.739
	v1et3	8.838	7.995	8.883	4.38	3.41	5.34	6.388	5.186	6.479	5.071	4.445	5.89	5.807	7.564	9.433	7.44	8.885	11.59	7.387	14.16	14.69		6.337	7.113	8.911	11.95	7.24	13.77	7.521	6.612	9.822	5.299	5.379	5.391	7.025	3.568	7.673	6.092	4.767	6.098	9.779	7.169	11.91	6.371	6.315	7.852	7.857	7.73
	v1et4	8.103	6.93	8.37	5.971	5.177	7.07	5.444	3.069	5.508	4.56	4.038	5.177	6.03	7.086	9.226	10.16	12.68	15.94	6.258	12.31	12.58		6.75	5.58	7.69	9.052	13.12	13.22	8.367	5.62	9.76	6.844	5.932	7.018	7.664	6.851	10.14	3.99	5.064	5.312	9.967	5.626	11.42	6.845	5.805	8.667	6.179	4.834
	v1et5	8.415	7.195	8.493	4.95	3.98	6.39	6.12	4.1	6.25	5.784	5.96	7.08	8.93	6.903	10.93	7.19	7.55	10.54	8.72	12.49	16.02		6.666	7.721	8.894	10.27	12.06	13.31	7.509	5.979	9.599	5.736	6.707	7.24	8.996	10.46	12.8	4.929	4.956	5.235	9.103	5.94	10.3	7.501	7.026	8.806	5.803	3
Avg		8.5628	7.1974	8.764	5.1362	4.6134	6.644	5.9884	3.976	6.1888	5.2656	5.4656	6.5804	7.0324	7.3776	10.1238	8.4874	9.564	12.8	8.3006	12.934	14.392		6.354	7.365	8.9234	10.8144	10.4432	13.296	7.681	6.2422	9.6884	6.077	6.9504	7.3574	6.336	4.9014	7.8786	4.9818	4.8984	5.5852	9.4786	8.0408	12.056	6.647	6.2238	8.022	6.6666	5.922
Stdev		0.808654	0.800588	0.860127	0.632058	0.863819	0.875688	0.425884	0.983277	0.483364	0.988755	1.56348	1.96307	1.24136	0.434344	0.806308	1.61742	1.93204	2.18042	1.46274	0.820993	1.46675		0.40259	1.11803	0.850741	1.17512	2.27667	0.612642	0.42412	1.44994	0.517937	0.742269	1.44659	1.42483	3.61286	3.94088	4.80264	0.952496	0.225844	0.357026	1.16967	2.85931	1.32119	0.908959	0.557862	0.836277	0.817426	2.16289
	v2et1	3.21	2.43	3.56	9.026	7.996	11.44	10.48	17.17	18.3	8.234	8.789	9.974	11.22	13.08	15.79	14.74	19.87	22.54	13.68	25.51	26.63		4.975	10.44	10.55	11.04	16.84	16.95	10.95	9.83	13.89	7.757	10.85	11.3	13.43	12.34	17.13	7.629	6.413	7.888	10.63	19.46	20	10.38	12.58	15.34	11.29	11.8
	v2et2	3.18	2.62	3.8	14.21	9.241	16.47	6.83	15.45	15.79	8.67	10.27	12.46	8.856	10.68	12.45	14.91	19.86	22.59	11.93	21.81	22.87		6.85	7.903	8.181	11.74	17.17	18.06	9.617	11.35	14.75	12.14	18.26	19.24	13.59	13.49	17	6.47	5.485	6.794	6.886	16.64	17.38	10.29	11.67	13.12	13.91	16.94
	v2et3	3.58	2.55	4.06	11.47	9.84	14.6	9.15	14.14	14.15	7.596	10.96	12.53	9.99	13.48	16.59	13.3	20.51	22.24	13.29	24	25.53		7.918	9.14	9.25	15.25	13.34	17.73	10.08	9.109	13.59	10.85	13.98	13.98	11.9	10.31	15.75	7.323	6.209	8.16	9.632	18.21	18.64	10.85	9.987	14.16	9.65	13.31
	v2et4	3.51	2.49	4.084	14.5	11.06	18.24	7.44	15.49	16.49	8.218	7.998	10.95	7.96	10.99	12.51	17.36	19.43	23.55	10.73	24.62	24.89		5.581	11.15	11.25	12.82	15.15	15.23	11.12	12.2	15.36	9.368	8.69	9.966	11.5	14.12	16.1	8.775	8.161	11.03	13.21	20.14	20.73	8.454	17.31	17.42	11.48	14.07
	v2et5	3.72	2.15	4.09	9.23	8.722	12.5	7.405	17.64	17.89	8.541	8.429	11.46	8.905	13.26	15.26	13.08	19.29	22.94	9.52	22.79	23.75		6.47	13.15	13.25	7.623	14.3	14.8	10.03	8.47	12.56	9.28	14.01	14.87	9.473	16.69	17.55	7.812	8.351	10.06	9.443	18.66	19.37	12.3	14.69	17.77	11.16	14.09
Avg		3.44	2.448	3.9188	11.6872	9.3718	14.65	8.261	15.978	16.524	8.2518	9.2892	11.4748	9.3862	12.298	14.52	14.678	19.792	22.772	11.83	23.746	24.734		6.3588	10.3566	10.4962	11.6946	15.36	16.554	10.3594	10.1918	14.03	9.879	13.158	13.8712	11.9786	13.39	16.706	7.6018	6.9238	8.7864	9.9602	18.622	19.224	10.4548	13.2474	15.562	11.498	14.042
Stdev		0.236326	0.180887	0.234195	2.61932	1.16205	2.7897	1.514	1.42112	1.67302	0.415349	1.26599	1.07379	1.25241	1.34749	1.92161	1.7105	0.476781	0.500869	1.73999	1.46647	1.47441		1.14068	1.99623	1.94086	2.7801	1.63666	1.46947	0.645184	1.5526	1.07951	1.67166	3.63049	3.59497	1.67455	2.34637	0.751618	0.83367	1.26586	1.71937	2.28231	1.33286	1.28772	1.37812	2.83503	2.01901	1.53221	1.86841
Avg - Speed 1 All Shoes (p/subject)		5.85893	4.13913	6.21267	4.61587	4.7678	6.37387	6.042	5.03127	7.0286	5.69347	5.72573	7.1972	6.23273	6.2512	8.47287	7.84653	9.32827	12.138	8.52607	12.6293	13.6633		6.086	7.46053	8.99593	11.3015	11.8777	13.8287	6.99947	6.74027	9.54587	5.84873	6.73773	7.3306	6.19533	5.564	7.99393	5.18093	6.0106	6.996	9.2302	9.78793	12.1177	6.56293	7.43133	9.04667	6.55473	7.887
Avg - Speed 2 All Shoes (p/subject)		7.8332	5.66473	8.87573	10.9345	10.4675	14.1839	9.7424	12.9153	15.1487	10.1867	11.0671	14.0689	8.04047	11.8293	13.4221	14.3753	20.0453	22.9927	13.4073	21.4693	21.1547		6.81213	10.2141	10.4977	10.5754	16.362	17.4593	9.27687	10.4355	13.3387	9.6074	11.4791	12.9317	10.2169	11.0429	14.2401	8.34773	8.87713	11.4941	11.8584	17.584	19.2953	9.87647	11.2987	13.427	10.3282	14.2505
		Avg	Stdev
Axial Peak- Speed 1 All Shoes/All subjects		6.82358	1.89981
Axial Peak- Speed 2 All Shoes/All subjects		10.0682	2.57981
ResultantHorizontal Peak- Speed 1 All Shoes/All subjects		7.64298	3.17239
ResultantHorizontal Peak-Speed 2 All Shoes/All subjects		13.0239	4.93152
Resultant Peak - Speed 1 All Shoes/All subjects		9.41834	3.05957
Resultant Peak - Speed 2 All Shoes/All subjects		15.1955	4.75176
Axial Peak- Speed 1 Shoe A - All subjects		6.96913	1.66064
Axial Peak- Speed 2 Shoe A - All subjects		10.618	2.39378
Axial Peak-Speed 1 Shoe D - All subjects		6.34109	1.99681
Axial Peak-Speed 2 Shoe D - All subjects		9.6564	2.54298
Axial Peak- Speed 1 Shoe E - All subjects		7.17089	1.848
Axial Peak- Speed 2 Shoe E - All subjects		9.93009	1.81223
ResultantHorizonal Peak- Speed 1 Shoe A - All subjects		7.38764	2.06934
ResultantHorizonal Peak- Speed 2 Shoe A - All subjects		12.3601	3.45485
ResultantHorizonal Peak- Speed 1 Shoe D - All subjects		8.09483	2.3844
ResultantHorizonal Peak- Speed 2 Shoe D - All subjects		13.3346	3.62338
ResultantHorizonal Peak- Speed 1 Shoe E - All subjects		7.44646	2.3844
ResultantHorizonal Peak- Speed 2 Shoe E - All subjects		13.377	2.09224
Resultant Peak- Speed 1 Shoe A - All subjects		9.22016	2.84928
Resultant Peak- Speed 2 Shoe A - All subjects		14.4692	4.48022
Resultant Peak- Speed 1 Shoe D- All subjects		9.51974	3.46057
Resultant Peak- Speed 2 Shoe D - All subjects		15.5266	4.85752
Resultant Peak- Speed 1 Shoe E - All subjects		9.51514	3.22238
Resultant Peak- Speed 2 Shoe E - All subjects		15.5908	5.4206
[truncated: 10 more columns]

## Sheet: Force Calculation
Step 1	Use the finds peaks function to first try and find the 1st and 2nd peaks. The first peak is called the "Impact Peak"
Step 2	If only one peak is found then we used differentiantion to locate the first change in loading rate. This is called the IMPACT TRANSIENT, NOT "IMPACT PEAK because there is no official peak
Step 3	If no "impact peak" were found or "impact transient" then we use 13% of stance phase to find the end of the intial loading phase in order to calculate loading rate

## Sheet: Sheet1
Impact3.0_E	AxialPeak3.0_A
Impact3.0_BW_E	Horizontal3.0_A
Active3.0_E	Resultant3.0_A
Active3.0_BW_E	AxialPeak6.0_A
MeanLR3.0_E	Horizontal6.0_A
MeanLR3.0_BW_E	Resultant6.0_A
MaxLR3.0_E	AxialPeak3.0_D
MaxLR3.0_BW_E	Horizontal3.0_D
Impact6.0_E	Resultant3.0_D
Impact6.0_BW_E	AxialPeak6.0_D
Active6.0_E	Horizontal6.0_D
Active6.0_BW_E	Resultant6.0_D
MeanLR6.0_E	AxialPeak3.0_E
MeanLR6.0_BW_E	Horizontal3.0_E
MaxLR6.0_E	Resultant3.0_E
MaxLR6.0_BW_E	AxialPeak6.0_E
	Horizontal6.0_E
	Resultant6.0_E
